# Supplementary material for: Anatomical Studies Evaluating Pediatric Regional Anesthesia: A Scoping Review
Source: Children (Basel). 2024 Jun 15;11(6):733. doi: 10.3390/children11060733 (PMC11201957; doi:10.3390/children11060733)
Supplement: Supplementary file 1 [file children-11-00733-s001.zip]

Archive with 1 entries (1 files):
- children-3027744-Supplementary.pdf
